# Supplementary material for: Non-Responsive and Refractory Coeliac Disease: Experience from the NHS England National Centre
Source: Nutrients. 2022 Jul 5;14(13):2776. doi: 10.3390/nu14132776 (PMC9268848; doi:10.3390/nu14132776)
Supplement: Supplementary file 1 [file nutrients-14-02776-s001.zip]

Archive with 1 entries (1 files):
- nutrients-1761492-supplementary.pdf
